# Supplementary material for: Effects of FODMAPs and Gluten on Gut Microbiota and Their Association with the Metabolome in Irritable Bowel Syndrome: A Double-Blind, Randomized, Cross-Over Intervention Study
Source: Nutrients. 2023 Jul 5;15(13):3045. doi: 10.3390/nu15133045 (PMC10346910; doi:10.3390/nu15133045)
Supplement: Supplementary file 1 [file nutrients-15-03045-s001.zip]

Archive with 1 entries (1 files):
- nutrients-2419834-supplementary.pdf
